# Supplementary material for: High-density linkage mapping and genetic dissection of resistance to broomrape (Orobanche crenata Forsk.) in pea (Pisum sativum L.)
Source: Front Plant Sci. 2023 Jul 10;14:1216297. doi: 10.3389/fpls.2023.1216297 (PMC10364127; doi:10.3389/fpls.2023.1216297)
Supplement: Supplementary file 1 [file Table_1.xlsx]

## Sheet: Delvento et al. 2023
High-density linkage mapping and genetic dissection of resistance to broomrape (Orobanche crenata Forsk.) in pea (Pisum sativum L.) Chiara Delvento1, Francesco Arcieri1, Angelo Raffaele Marcotrigiano1, Marzia Guerriero1, Valentina Fanelli1, Maria Dellino1, Pasquale Luca Curci2, Harro Bouwmeester3, Concetta Lotti4, Luigi Ricciardi1, Stefano Pavan1,* 1Department of Soil, Plant and Food Sciences, Se…

## Sheet: Table S1
Table S1. List of SNPs whose chromosomal location, indicated in the SNP name, does not match with the one in the pea linkage map
SNP name	Chromosomal location in the linkage map
3LG5_7948090	1LG6
3LG5_7948096
3LG5_7948155
5LG3_337714406
5LG3_337714427
6LG2_358316768
6LG2_358316782
6LG2_358316791
6LG2_358316792
4LG4_359319663
4LG4_359319675
4LG4_359319678
3LG5_436730116
3LG5_436740762
3LG5_436741926
5LG3_183454460	3LG5
5LG3_183454483
5LG3_323783796
4LG4_417283097
5LG3_1352707	4LG4
5LG3_1352735
5LG3_1352906
5LG3_1352965
1LG6_70151762
7LG7_81112641
7LG7_219447155
7LG7_219447268
7LG7_219447338
1LG6_10505011	5LG3
1LG6_10505023
1LG6_10505066
4LG4_14342712
4LG4_14342735
2LG1_182481709
4LG4_281354114
4LG4_281354154
4LG4_281354167
4LG4_281354178
1LG6_39060304	6LG2
1LG6_39060389
1LG6_39060530
1LG6_39060566
1LG6_39060626
1LG6_39060684
1LG6_39060820
1LG6_39060864
1LG6_39060865
1LG6_39062968
1LG6_39062978
1LG6_39063059
1LG6_39063136
5LG3_154247308
5LG3_154247332
7LG7_264895154
4LG4_4894928	7LG7
5LG3_97082498
3LG5_145174704
4LG4_420728137
4LG4_420728223

## Sheet: Table S2
Table S2. Linkage map coordinates of SNPs that are assigned to superscaffolds or scaffolds in the pea reference genome. The table is sorted by the SNP map position within each of the seven linkage groups (LGs), expressed in centiMorgan (cM).
Map Linkage Group	SNP name	Linkage map position (cM)
1LG6	SCAFFOLD01441_21164	15.4748
	SCAFFOLD01441_21152	15.6861
	SCAFFOLD01441_21370	15.6861
	SCAFFOLD01441_21382	15.6861
	SCAFFOLD01441_21246	15.8973
	SCAFFOLD04071_29652	24.0164
	SCAFFOLD04071_23665	30.2843
	SCAFFOLD04071_23800	30.7773
	SCAFFOLD03336_139547	33.859
	SCAFFOLD03336_139541	33.9999
	SCAFFOLD03336_139535	34.1407
	SCAFFOLD03336_139496	34.2816
	SCAFFOLD02295_11269	84.373
	SCAFFOLD01760_95274	98.0762
	SCAFFOLD01760_95247	98.2874
	SCAFFOLD01760_95248	98.4987
	SCAFFOLD01760_95227	98.71
	SCAFFOLD05346_18316	107.844
	SCAFFOLD01874_67746	151.337
	SCAFFOLD02359_80716	156.017
	SCAFFOLD02359_80782	156.017
	SCAFFOLD02545_170869	157.468
	SCAFFOLD02545_170854	158.031
	SCAFFOLD02545_170835	158.524
	SCAFFOLD03768_79662	200.169
	SCAFFOLD02627_11446	264.852
	SCAFFOLD02627_11442	264.993
	SCAFFOLD02627_11021	265.627
	SCAFFOLD02627_11032	265.627
	SCAFFOLD02627_11164	265.627
2LG1	SCAFFOLD02305_217984	31.7783
	SCAFFOLD02305_193371	32.1487
	SCAFFOLD05953_7654	33.6276
	SCAFFOLD05953_9263	34.191
	SCAFFOLD05953_7625	34.7544
	SCAFFOLD05953_7618	35.2474
	SCAFFOLD05953_7711	35.7404
	SCAFFOLD02305_203292	36.4447
	SCAFFOLD02305_203350	37.0785
	SCAFFOLD05953_8354	37.7123
	SCAFFOLD01360_126240	40.3417
	SCAFFOLD01360_126206	40.7643
	SCAFFOLD01360_126191	41.4685
	SCAFFOLD01360_126064	41.6798
	SCAFFOLD01360_126184	41.891
	SUPER-SCAFFOLD3348_206179	42.4544
	SCAFFOLD03155_102572	44.3558
	SCAFFOLD00921_142835	47.1024
	SUPER-SCAFFOLD1306_144619	49.4777
	SUPER-SCAFFOLD1306_144519	49.6186
	SCAFFOLD01688_90047	90.9279
	SCAFFOLD02923_35520	145.867
	SCAFFOLD02923_35517	146.501
	SCAFFOLD00765_159876	176
	SUPER-SCAFFOLD5882_391152	200.878
	SCAFFOLD01867_32051	205.407
	SCAFFOLD01867_32088	205.407
	SCAFFOLD01867_71569	205.9
3LG5	SCAFFOLD01094_326141	9.24522
	SCAFFOLD01094_326174	9.38607
	SCAFFOLD01094_327030	9.52691
	SCAFFOLD01094_327059	9.66776
	SCAFFOLD04463_26993	11.3263
	SCAFFOLD01094_16735	11.608
	SCAFFOLD01094_16762	11.608
	SCAFFOLD04463_26945	11.8897
	SCAFFOLD04463_27019	12.0306
	SCAFFOLD03511_62394	14.7945
	SCAFFOLD03511_62331	14.9354
	SCAFFOLD03511_62326	15.0762
	SCAFFOLD04268_26787	16.1774
	SCAFFOLD04268_26792	16.8817
	SCAFFOLD04268_26838	17.586
	SCAFFOLD04268_26766	18.2902
	SCAFFOLD03039_19544	31.6252
	SCAFFOLD02733_50473	49.5314
	SCAFFOLD02508_23562	79.5642
	SCAFFOLD01011_99671	88.5088
	SCAFFOLD01011_99737	88.7905
	SCAFFOLD00797_57859	114.093
	SCAFFOLD01126_54260	135.004
	SCAFFOLD01126_54279	135.004
	SCAFFOLD02078_42716	136.95
	SCAFFOLD02078_42780	136.95
	SCAFFOLD02078_35459	136.95
	SCAFFOLD02078_35572	136.95
	SCAFFOLD01971_248915	138.534
	SCAFFOLD01971_249030	138.534
	SCAFFOLD01971_249116	138.534
	SCAFFOLD01971_249509	138.816
	SCAFFOLD01971_249473	138.957
	SCAFFOLD01971_249448	139.098
	SCAFFOLD01971_249446	139.239
	SCAFFOLD01971_93896	139.45
	SCAFFOLD01971_94017	139.45
	SCAFFOLD01741_11738	141.625
	SCAFFOLD03832_30136	152.033
	SCAFFOLD03832_30194	152.033
	SCAFFOLD03832_30197	152.033
	SCAFFOLD03577_29737	153.551
	SCAFFOLD03577_29740	153.763
	SCAFFOLD01862_140321	159.614
	SCAFFOLD01862_140328	159.755
	SCAFFOLD01862_140331	159.896
	SCAFFOLD03199_124749	169
	SCAFFOLD04525_12008	180.049
	SCAFFOLD03074_163181	190.867
	SCAFFOLD03074_163345	190.867
	SCAFFOLD03074_163112	190.867
	SCAFFOLD03074_163151	190.867
	SCAFFOLD01437_53433	214.36
	SCAFFOLD01437_53418	214.501
	SCAFFOLD01437_53662	214.642
	SCAFFOLD01437_53473	214.783
	SCAFFOLD01437_53566	214.923
	SCAFFOLD01437_53403	215.064
	SCAFFOLD03891_18533	215.064
	SCAFFOLD03633_54739	218.056
	SCAFFOLD02154_33223	229.575
	SCAFFOLD02154_33230	229.575
	SCAFFOLD03193_22574	230.35
	SCAFFOLD02418_152337	262.87
	SCAFFOLD02418_152348	263.575
	SCAFFOLD02418_152367	264.279
	SCAFFOLD02418_152374	264.983
	SCAFFOLD02418_152380	265.687
	SCAFFOLD02418_152497	266.462
	SCAFFOLD02418_152464	266.955
	SCAFFOLD01002_17142	269.782
	SCAFFOLD00846_8645	273.299
	SCAFFOLD00846_8644	273.651
	SCAFFOLD00846_8519	274.003
	SCAFFOLD00846_8579	274.356
	SCAFFOLD00846_8546	274.708
	SCAFFOLD04552_17898	282.15
	SCAFFOLD04552_17907	282.291
	SCAFFOLD02083_336308	300.746
	SCAFFOLD02083_328314	301.239
	SCAFFOLD02083_336385	301.732
	SCAFFOLD02083_336264	303.563
4LG4	SCAFFOLD06099_7409	7.46533
	SCAFFOLD01781_97017	10.5013
	SCAFFOLD01206_97197	19.4097
	SCAFFOLD00045_83538	20.2548
	SUPER-SCAFFOLD1196_581258	20.2548
	SUPER-SCAFFOLD1196_71151	20.3956
	SUPER-SCAFFOLD1196_188340	20.5365
	SUPER-SCAFFOLD1196_188363	20.6773
	SUPER-SCAFFOLD1196_188371	20.8181
	SUPER-SCAFFOLD1196_581313	20.959
	SUPER-SCAFFOLD1196_587325	21.0998
	SCAFFOLD02576_81439	21.2407
	SCAFFOLD02576_81501	21.3815
	SUPER-SCAFFOLD1196_587192	21.8041
	SUPER-SCAFFOLD1196_587220	22.1562
	SCAFFOLD00045_55583	22.5083
	SCAFFOLD01953_360179	23.2932
	SCAFFOLD01953_360195	23.2932
	SCAFFOLD01953_360231	23.2932
	SCAFFOLD01953_360234	23.2932
	SCAFFOLD01953_360247	23.2932
	SCAFFOLD01953_205962	23.5749
	SCAFFOLD01710_8429	23.8566
	SCAFFOLD01710_8432	23.8566
	SCAFFOLD02823_23535	23.8566
	SCAFFOLD02823_23557	23.8566
	SCAFFOLD02823_155584	25.2889
	SCAFFOLD02823_155631	25.2889
	SCAFFOLD00740_190386	25.6736
	SCAFFOLD04095_18439	43.3904
	SCAFFOLD04095_18437	44.3764
	SCAFFOLD04095_18408	44.8694
	SCAFFOLD03462_113293	48.2189
	SCAFFOLD03462_113462	48.6415
	SCAFFOLD03462_113484	48.7823
	SCAFFOLD03462_113429	48.9232
	SCAFFOLD03618_80346	54.9738
	SCAFFOLD01227_163837	68.0099
	SCAFFOLD03466_99645	76.1458
	SCAFFOLD03466_99692	76.1458
	SCAFFOLD03466_106112	76.1458
	SCAFFOLD03466_106113	76.3571
	SCAFFOLD01988_92338	77.4935
	SCAFFOLD01988_92361	77.4935
	SCAFFOLD00831_114292	89.241
	SCAFFOLD00831_114254	89.241
	SCAFFOLD00116_116669	94.4379
	SCAFFOLD00116_116823	94.5787
	SCAFFOLD00116_116859	94.5787
	SCAFFOLD00116_116664	94.7196
	SCAFFOLD03215_90797	101.542
	SCAFFOLD01389_280136	134.14
	SCAFFOLD01389_280190	136.183
	SCAFFOLD01725_16073	136.183
	SCAFFOLD01725_16101	136.183
	SCAFFOLD01725_15992	136.183
	SCAFFOLD01389_518969	136.535
	SCAFFOLD01389_518783	136.676
	SCAFFOLD01389_518857	137.028
	SCAFFOLD01389_518882	137.38
	SCAFFOLD01389_518842	137.732
	SCAFFOLD01389_518881	138.084
	SCAFFOLD01389_519082	138.225
	SCAFFOLD02998_130492	158.664
	SCAFFOLD02998_130426	159.087
	SCAFFOLD02998_130444	159.368
	SCAFFOLD02998_130387	159.932
	SCAFFOLD04366_19581	249.252
	SCAFFOLD04366_19593	249.252
	SCAFFOLD01212_144061	249.658
	SCAFFOLD01212_144025	249.658
	SCAFFOLD01212_144045	249.658
	SCAFFOLD01212_144059	249.658
	SCAFFOLD04060_25065	263.938
	SCAFFOLD04060_25174	263.938
	SCAFFOLD04060_25215	263.938
	SCAFFOLD02549_66061	267.473
	SCAFFOLD02549_87023	267.966
	SCAFFOLD02549_66029	268.459
	SCAFFOLD04427_28229	269.765
	SCAFFOLD04560_22397	283.771
5LG3	SCAFFOLD04245_49341	19.4958
	SCAFFOLD04245_49438	19.4958
	SCAFFOLD03378_19514	22.031
	SCAFFOLD01717_189659	59.1146
	SCAFFOLD00178_88642	60.0509
	SCAFFOLD00178_88689	60.0509
	SCAFFOLD00836_221529	65.5711
	SCAFFOLD00836_223682	65.712
	SCAFFOLD00145_216312	68.1163
	SCAFFOLD00145_216379	68.3276
	SCAFFOLD00145_220714	69.0318
	SCAFFOLD00145_220576	69.2431
	SCAFFOLD00145_220484	69.4544
	SCAFFOLD01431_47072	112.577
	SCAFFOLD01431_47047	113.07
	SCAFFOLD00219_35779	124.403
	SCAFFOLD00219_35884	124.544
	SCAFFOLD00706_14535	128.335
	SCAFFOLD00706_14547	128.335
	SCAFFOLD00706_14579	128.335
	SCAFFOLD01089_6155	132.84
	SCAFFOLD01089_6184	132.84
	SCAFFOLD01090_9259	133.121
	SCAFFOLD01090_9199	133.121
	SCAFFOLD01090_9222	133.121
	SCAFFOLD01090_9242	133.121
	SCAFFOLD01090_9474	133.474
	SCAFFOLD02597_67503	134.548
	SCAFFOLD03984_61182	144.52
	SCAFFOLD03984_61173	144.661
	SCAFFOLD03984_61309	144.802
	SCAFFOLD03309_49410	145.013
	SCAFFOLD02070_61787	167.992
	SCAFFOLD02070_61811	167.992
	SCAFFOLD05573_20000	171.169
	SCAFFOLD05573_20005	171.169
	SCAFFOLD04036_43999	175.909
	SCAFFOLD07219_10242	175.909
	SCAFFOLD01727_62852	191.132
	SCAFFOLD01727_62915	191.132
	SCAFFOLD01728_27607	191.499
	SCAFFOLD01728_52447	191.499
	SCAFFOLD01728_52591	191.499
	SCAFFOLD02485_135183	192.485
	SCAFFOLD02485_135166	192.485
	SCAFFOLD02051_24204	195.979
	SCAFFOLD05198_10752	195.979
	SCAFFOLD01858_45899	250.721
	SCAFFOLD01858_45916	251.355
	SCAFFOLD01858_45946	251.989
	SCAFFOLD01858_24670	252.834
	SCAFFOLD00936_30605	278.736
	SCAFFOLD00936_30557	278.877
6LG2	SCAFFOLD02707_37309	0.393709
	SCAFFOLD02707_37359	0.604978
	SCAFFOLD02707_37313	0.604978
	SCAFFOLD02707_37304	0.604978
	SCAFFOLD02707_37289	0.604978
	SCAFFOLD02707_37259	0.604978
	SCAFFOLD05857_14795	0.816247
	SCAFFOLD02139_276483	1.09794
	SUPER-SCAFFOLD6317_232746	81.9288
	SCAFFOLD01444_28190	109.096
	SCAFFOLD01444_38491	109.941
	SCAFFOLD01444_113263	111.068
	SCAFFOLD01444_38727	112.195
	SCAFFOLD01444_38783	112.688
	SCAFFOLD01444_38792	113.181
	SCAFFOLD01660_52748	113.674
	SCAFFOLD01660_52784	113.885
	SCAFFOLD01444_40247	115.505
	SCAFFOLD01444_40186	115.645
	SCAFFOLD00408_160707	120.226
	SCAFFOLD00408_70262	120.79
	SCAFFOLD01515_1135	129.059
	SCAFFOLD01515_1159	129.2
	SCAFFOLD00441_25028	138.289
	SCAFFOLD00441_25040	138.641
	SCAFFOLD00441_24939	139.275
	SCAFFOLD01495_14308	147.75
	SCAFFOLD01505_81173	177.91
	SCAFFOLD01505_81098	177.91
	SCAFFOLD01505_81033	177.91
	SCAFFOLD01505_81025	177.91
	SCAFFOLD01505_81008	177.91
	SCAFFOLD01505_79119	177.91
	SCAFFOLD01505_76456	178.755
	SCAFFOLD01505_76312	178.755
	SCAFFOLD01505_76273	178.755
	SUPER-SCAFFOLD6591_186544	183.838
	SUPER-SCAFFOLD6591_186516	183.838
	SCAFFOLD01661_42867	201.754
	SCAFFOLD01661_42939	201.754
	SCAFFOLD01661_42933	201.754
	SCAFFOLD00694_53376	207.518
	SCAFFOLD00893_10404	219.915
	SCAFFOLD01585_57163	226.707
	SCAFFOLD01585_57949	227.552
	SCAFFOLD01585_57860	228.116
	SCAFFOLD02691_184360	236.697
	SCAFFOLD02691_184291	236.979
	SCAFFOLD02691_184351	237.331
	SCAFFOLD02691_184096	237.331
	SCAFFOLD02691_184357	237.683
	SCAFFOLD02190_24360	286.538
	SCAFFOLD02190_24343	286.749
	SCAFFOLD02190_24313	286.96
	SCAFFOLD02190_24253	287.172
	SCAFFOLD02190_24334	287.383
	SCAFFOLD03434_7949	310.566
	SCAFFOLD03434_7926	311.271
7LG7	SCAFFOLD03058_73916	0.769291
	SCAFFOLD03058_73824	0.769291
	SCAFFOLD03058_73786	0.769291
	SCAFFOLD02502_102624	134.853
	SCAFFOLD02502_102574	134.994
	SCAFFOLD02502_102436	135.768
	SCAFFOLD02502_102478	136.614
	SCAFFOLD00935_22094	154.235
	SCAFFOLD01495_27976	165.215
	SCAFFOLD01495_27979	165.708
	SCAFFOLD01495_28082	166.06
	SUPER-SCAFFOLD5398_225055	196.048
	SUPER-SCAFFOLD5398_225129	196.048
	SCAFFOLD00440_257994	199.103
	SCAFFOLD00440_257980	199.103
	SUPER-SCAFFOLD29203_21913	201.312
	SUPER-SCAFFOLD29203_21911	201.312
	SUPER-SCAFFOLD29203_21891	201.312
	SUPER-SCAFFOLD29203_21875	201.312
	SUPER-SCAFFOLD29203_21850	201.664
	SUPER-SCAFFOLD2518_828881	213.281
	SUPER-SCAFFOLD2518_828808	213.986
	SUPER-SCAFFOLD2518_828802	214.69
	SCAFFOLD04032_79080	217.012
	SCAFFOLD04032_78987	217.364
	SCAFFOLD04032_79068	217.716
	SCAFFOLD05298_20524	248.695
	SCAFFOLD05298_20416	249.54
	SCAFFOLD05298_20549	250.385
	SCAFFOLD03083_143890	269.724

## Sheet: Table S3
Table S3: Results of ANOVA-like test for the significance of random effect terms of a model in which the number of O. crenata shoots emerged aboveground at crop maturity is a function of the year, year by replicate, line, and line by year random effect terms.
		Random effect terms	P-value
		Year	0.7293
		Year by rep	<2e-16 ***
		Line	<2e-16 ***
		Line by year	0.3316

## Sheet: Table S4
Table S4. Name and function of genes included in the three QTL confidence intervals identified in this study. Genes highlighted in yellow, green and red indicate, repectively: 1) genes associated with the defense response biological process gene ontology (GO) term; homologs of genes involved in the strigolactone biosynthetic pathway; genes including the SNP corresponding to the QTL LOD peak.
PsOcr-1
Chromosome	Interval coinfidence extremes		Gene name	Gene function
	bp	cM
chr4LG4	231569912…248806170	163.6659…166.0262	Psat4g124200	Protein tyrosine kinase
			Psat4g124240	Calcineurin-like phosphoesterase
			Psat4g124280	Helix-loop-helix DNA-binding domain
			Psat4g124320	Unknown gene
			Psat4g124360	Unknown gene
			Psat4g124400	Unknown gene
			Psat4g124440	Unknown gene
			Psat4g124480	Glycosyl hydrolases family 28
			Psat4g124520	Enoyl-CoA hydratase/isomerase
			Psat4g124560	Domain of unknown function (DUF313)
			Psat4g124600	Fumble
			Psat4g124640	Domain of unknown function DUF220
			Psat4g124680	Unknown gene
			Psat4g124720	Unknown gene
			Psat4g124760	RNA recognition motif. (a.k.a. RRM + RBD + or RNP domain)
			Psat4g124800	K+ potassium transporter
			Psat4g124840	Regulation of cellular nucleobase + nucleoside + nucleotide and nucleic acid metabolic process
			Psat4g124880	Regulation of cellular nucleobase + nucleoside + nucleotide and nucleic acid metabolic process
			Psat4g124920	Unknown gene
			Psat4g124960	Unknown gene
			Psat4g125000	Glycosyltransferase family 20
			Psat4g125040	NHL repeat
			Psat4g125080	Prolamin-like
			Psat4g125120	Aldehyde dehydrogenase family
			Psat4g125200	Glycosyl hydrolases family 16
			Psat4g125240	Unknown gene
			Psat4g125280	Ulp1 protease family + C-terminal catalytic domain
			Psat4g125320	Radical SAM superfamily
			Psat4g125360	BURP domain
			Psat4g125400	DYW family of nucleic acid deaminases
			Psat4g125440	Cellulose synthase
			Psat4g125480	Anticodon-binding domain
			Psat4g125520	Permease family
			Psat4g125560	Domain of unknown function (DUF4228)
			Psat4g125600	Unknown gene
			Psat4g125640	Unknown gene
			Psat4g125680	Hydrolase activity + acting on ester bonds
			Psat4g125720	DNA ligase N terminus
			Psat4g125760	Pathogenesis-related protein Bet v I family
			Psat4g125800	Protein kinase domain
			Psat4g125840	Unknown gene
			Psat4g125880	Unknown gene
			Psat4g125960	TIR domain
			Psat4g126000	Unknown gene
			Psat4g126040	Splicing factor 3B subunit 10 (SF3b10)
			Psat4g126080	Unknown gene
			Psat4g126120	Unknown gene
			Psat4g126160	Unknown gene
			Psat4g126200	Reverse transcriptase-like
			Psat4g126240	Ring finger domain
			Psat4g126280	Unknown gene
			Psat4g126320	Peptidase activity + acting on L-amino acid peptides
			Psat4g126360	Cellular amino acid and derivative metabolic process
			Psat4g126400	Aldehyde dehydrogenase family
			Psat4g126440	Reverse transcriptase-like
			Psat4g126480	Cyclin + N-terminal domain
			Psat4g126520	Unknown gene
			Psat4g126600	Unknown gene
			Psat4g126640	Unknown gene
			Psat4g126680	Calcineurin-like phosphoesterase
			Psat4g126720	DEAD/DEAH box helicase
			Psat4g126760	Gibberellin regulated protein
			Psat4g126800	Peptidase family M20/M25/M40
			Psat4g126840	Peptidase family M20/M25/M40
			Psat4g126920	Unknown gene
			Psat4g126960	Unknown gene
			Psat4g127000	Scramblase
			Psat4g127040	Shikimate kinase
			Psat4g127080	Unknown gene
			Psat4g127160	Establishment of protein localization
			Psat4g127200	Myb-like DNA-binding domain
			Psat4g127240	Unknown gene
			Psat4g127280	Unknown gene
			Psat4g127320	Unknown gene
			Psat4g127360	Peroxidase
			Psat4g127400	Unknown gene
			Psat4g127440	Unknown gene
			Psat4g127480	Unknown gene
			Psat4g127520	Unknown gene
			Psat4g127560	Dehydrogenase E1 component
			Psat4g127600	Adaptin N terminal region
			Psat4g127640	Six-bladed beta-propeller + TolB-like
			Psat4g127720	Sugar (and other) transporter
			Psat4g127760	Cellular nucleobase + nucleoside + nucleotide and nucleic acid metabolic process
			Psat4g127800	Unknown gene
			Psat4g127840	Unknown gene
			Psat4g127880	Unknown gene
			Psat4g127920	Unknown gene
			Psat4g127960	Intracellular non-membrane-bounded organelle
			Psat4g128000	HECT-domain (ubiquitin-transferase)
			Psat4g128160	Peptidase activity + acting on L-amino acid peptides
			Psat4g128200	Matrixin
			Psat4g128240	Formin Homology 2 Domain
			Psat4g128280	GDP-mannose 4 +6 dehydratase
			Psat4g128320	NAD dependent epimerase/dehydratase family
			Psat4g128360	Serine/threonine phosphatase family signature
			Psat4g128400	Domain of unknown function
			Psat4g128440	Domain of unknown function
			Psat4g128480	Unknown gene
			Psat4g128520	Unknown gene
			Psat4g128640	F-box domain
			Psat4g128680	Regulation of cellular nucleobase + nucleoside + nucleotide and nucleic acid metabolic process
			Psat4g128720	FBD;F-box domain
			Psat4g128760	Intracellular membrane-bounded organelle
			Psat4g128800	Unknown gene
			Psat4g128840	Unknown gene
			Psat4g128880	Unknown gene
			Psat4g128920	FBD
			Psat4g128960	FBD
			Psat4g129000	Reverse transcriptase (RNA-dependent DNA polymerase)
			Psat4g129040	Glutathione S-transferase + N-terminal domain
			Psat4g129080	PPR repeat family
			Psat4g129120	Galactoside-binding lectin
			Psat4g129160	Unknown gene
			Psat4g129200	Unknown gene
			Psat4g129240	Pentatricopeptide repeat
			Psat4g129280	Domain of unknown function (DUF569)
			Psat4g129320	Unknown gene
			Psat4g129360	DYW family of nucleic acid deaminases
			Psat4g129400	Unknown gene
			Psat4g129440	Phospholipid-translocating P-type ATPase C-terminal
			Psat4g129480	Unknown gene
			Psat4g129520	Unknown gene
			Psat4g129560	Hydrolase activity + hydrolyzing O-glycosyl compounds
			Psat4g129600	AP2 domain
			Psat4g129640	Purine ribonucleotide binding
			Psat4g129680	Pollen allergen Amb family signature
			Psat4g129720	NAD dependent epimerase/dehydratase family
			Psat4g129760	NAD dependent epimerase/dehydratase family
			Psat4g129800	NAD dependent epimerase/dehydratase family
			Psat4g129840	Reverse transcriptase-like
			Psat4g129880	NAD dependent epimerase/dehydratase family
			Psat4g129920	Trp-Asp (WD) repeats circular profile.
			Psat4g129960	WD40/YVTN repeat-like-containing domain
			Psat4g130000	Phosphatidylinositol N-acetylglucosaminyltransferase
			Psat4g130040	NB-ARC domain
			Psat4g130080	TIR domain
			Psat4g130120	Regulation of biological process
			Psat4g130160	Phosphatidylinositol N-acetylglucosaminyltransferase
			Psat4g130200	Leucine rich repeat N-terminal domain
			Psat4g130240	Protein kinase domain
			Psat4g130280	Protein tyrosine kinase
			Psat4g130360	Unknown gene
			Psat4g130400	Pollen allergen Amb family signature
			Psat4g130440	Unknown gene
			Psat4g130480	Isy1-like splicing
			Psat4g130520	SPFH domain / Band 7 family
			Psat4g130560	Unknown gene
			Psat4g130600	Protein tyrosine kinase
			Psat4g130640	Unknown gene
			Psat4g130680	Unknown gene
			Psat4g130720	Hydrolase activity + acting on ester bonds
			Psat4g130760	Glycosyl hydrolase family 9
			Psat4g130840	NAD dependent epimerase/dehydratase family
			Psat4g130880	WD domain + G-beta repeat;Eukaryotic translation initiation factor eIF2A
			Psat4g130920	RNA recognition motif. (a.k.a. RRM + RBD + or RNP domain)
			Psat4g130960	Whirly transcription factor
			Psat4g131040	Unknown gene
			Psat4g131080	Ubiquitin-conjugating enzyme
PsOcr-2
Chromosome	Interval coinfidence extremes		Gene name	Gene function
	bp	cM
chr1LG6	67538224...74726708	83.59833...89.04380	Psat1g042960	CbxX/CfqX superfamily signature;Ankyrin repeats (3 copies)
			Psat1g043000	Unknown gene
			Psat1g043040	Regulation of cellular nucleobase + nucleoside + nucleotide and nucleic acid metabolic process
			Psat1g043080	Regulation of cellular nucleobase + nucleoside + nucleotide and nucleic acid metabolic process
			Psat1g043120	HSF-type DNA-binding
			Psat1g043160	Unknown gene
			Psat1g043200	Unknown gene
			Psat1g043240	Unknown gene
			Psat1g043280	Short chain dehydrogenase
			Psat1g043320	Protein tyrosine kinase
			Psat1g043360	Unknown gene
			Psat1g043400	Subtilase family
			Psat1g043440	PP-loop family
			Psat1g043480	Tesmin/TSO1-like CXC domain + cysteine-rich domain
			Psat1g043520	3-hydroxyacyl-CoA dehydrogenase + NAD binding domain
			Psat1g043560	Intracellular part
			Psat1g043600	PRONE (Plant-specific Rop nucleotide exchanger)
			Psat1g043640	Domain of unknown function (DUF4378)
			Psat1g043760	Single-stranded nucleic acid binding R3H
			Psat1g043800	Hydrolase activity + acting on acid anhydrides + in phosphorus-containing anhydrides
			Psat1g043840	NAD-dependent epimerase/dehydratase
			Psat1g043920	Unknown gene
			Psat1g043960	Reverse transcriptase (RNA-dependent DNA polymerase)
			Psat1g044000	Late embryogenesis abundant protein
			Psat1g044040	Ras family
			Psat1g044080	Redoxin
			Psat1g044120	Unknown gene
			Psat1g044160	RNA polymerase Rpb5 + C-terminal domain
			Psat1g044200	Phosphorylase superfamily
			Psat1g044240	Zinc finger RanBP2 type profile.
			Psat1g044280	Glyoxal oxidase N-terminus
			Psat1g044320	Unknown gene
			Psat1g044360	Glycosyl hydrolases family 16
			Psat1g044480	Protein of unknown function (DUF1350)
			Psat1g044520	Surp module
			Psat1g044560	CAF1 family ribonuclease
			Psat1g044600	Elongation factor TS
			Psat1g044640	Methyltransferase small domain
			Psat1g044680	Unknown gene
			Psat1g044720	PHD - plant homeodomain finger protein
			Psat1g044760	Unknown gene
			Psat1g044800	Unknown gene
			Psat1g044840	Reverse transcriptase-like
			Psat1g044880	Unknown gene
			Psat1g044920	Unknown gene
			Psat1g044960	Alpha-N-acetylglucosaminidase (NAGLU) tim-barrel domain
			Psat1g045000	Bacterial transferase hexapeptide (six repeats)
			Psat1g045040	Alpha-N-acetylglucosaminidase (NAGLU) tim-barrel domain
			Psat1g045080	Bacterial transferase hexapeptide (six repeats)
			Psat1g045120	Unknown gene
			Psat1g045160	AP2 domain
			Psat1g045200	Glycosyl hydrolases family 16
			Psat1g045240	Protein kinase domain
			Psat1g045280	Unknown gene
			Psat1g045320	Glyoxalase/Bleomycin resistance protein/Dioxygenase superfamily
			Psat1g045360	TPL-binding domain in jasmonate signalling
			Psat1g045400	Ring finger domain
			Psat1g045440	Protein phosphatase 2C
			Psat1g045480	MatE
			Psat1g045520	Unknown gene
			Psat1g045640	F-box domain
			Psat1g045680	Unknown gene
			Psat1g045720	Unknown gene
			Psat1g045800	Protein of unknown function DUF179
			Psat1g045880	Unknown gene
			Psat1g045920	Unknown gene
			Psat1g045960	Unknown gene
			Psat1g046000	Unknown gene
			Psat1g046040	Unknown gene
			Psat1g046080	Unknown gene
			Psat1g046120	Unknown gene
			Psat1g046160	Unknown gene
			Psat1g046200	Unknown gene
			Psat1g046240	Polyketide cyclase / dehydrase and lipid transport
			Psat1g046320	Unknown gene
			Psat1g046400	Unknown gene
			Psat1g046440	Unknown gene
			Psat1g046480	Plastid and cyanobacterial ribosomal protein (PSRP-3 / Ycf65)
			Psat1g046520	Cotton fibre expressed protein
			Psat1g046640	Golgin subfamily A member 5
			Psat1g046680	F-box domain
			Psat1g046720	Exostosin family
			Psat1g046760	WD domain + G-beta repeat
			Psat1g046800	Sugar (and other) transporter
			Psat1g046840	Pentatricopeptide repeat
			Psat1g046880	RNA dependent RNA polymerase
			Psat1g046920	Aromatic amino acid lyase
			Psat1g046960	Non-haem dioxygenase in morphine synthesis N-terminal
			Psat1g047000	ABC transporter transmembrane region
			Psat1g047040	Nop14-like family
			Psat1g047080	Unknown gene
			Psat1g047120	Unknown gene
			Psat1g047160	Senescence-associated protein
			Psat1g047200	PPP4R2
			Psat1g047240	PPP4R2
			Psat1g047280	PPP4R2
			Psat1g047320	Cytochrome b5-like Heme/Steroid binding domain
			Psat1g047360	Glycosyl transferase family 21
			Psat1g047400	Unknown gene
PsOcr-3
Chromosome	Interval coinfidence extremes		Gene name	Gene function
	bp	cM
5LG3	404797698...455988237	176.6391...186.4095	Psat5g199240	Unknown gene
			Psat5g199280	Formin Homology 2 Domain
			Psat5g199320	C2 domain of PTEN tumour-suppressor protein
			Psat5g199360	Response regulator receiver domain
			Psat5g199400	Vesicle transport v-SNARE protein N-terminus
			Psat5g199440	Galactosyl transferase GMA12/MNN10 family
			Psat5g199480	Phospholipid-translocating P-type ATPase C-terminal
			Psat5g199520	Zinc finger SWIM-type profile.
			Psat5g199560	Unknown gene
			Psat5g199600	Unknown gene
			Psat5g199640	ATP-dependent protease La (LON) substrate-binding domain
			Psat5g199720	Late exocytosis + associated with Golgi transport
			Psat5g199760	Inorganic H+ pyrophosphatase
			Psat5g199800	TCP-1/cpn60 chaperonin family
			Psat5g199840	Inorganic H+ pyrophosphatase
			Psat5g199920	Cupin
			Psat5g199960	Unknown gene
			Psat5g200000	Unknown gene
			Psat5g200040	Chlorophyll A-B binding protein
			Psat5g200080	Unknown gene
			Psat5g200120	Unknown gene
			Psat5g200160	Thioredoxin
			Psat5g200200	Unknown gene
			Psat5g200240	Unknown gene
			Psat5g200280	Late embryogenesis abundant protein
			Psat5g200320	Response regulator receiver domain
			Psat5g200360	Unknown gene
			Psat5g200400	PPIC-type PPIASE domain
			Psat5g200440	RNA polymerase Rpb1 + domain 5
			Psat5g200480	Unknown gene
			Psat5g200560	Unknown gene
			Psat5g200600	Unknown gene
			Psat5g200640	Unknown gene
			Psat5g200680	Pectinesterase
			Psat5g200720	Glucosamine-6-phosphate isomerases/6-phosphogluconolactonase
			Psat5g200760	Transcription regulator activity
			Psat5g200800	Transcription regulator activity
			Psat5g200840	Protein of unknown function (DUF962)
			Psat5g200880	Xyloglucan fucosyltransferase
			Psat5g200920	Zeta toxin
			Psat5g200960	PPR repeat
			Psat5g201000	PPR repeat family
			Psat5g201040	Unknown gene
			Psat5g201080	Transcription regulator activity
			Psat5g201120	Protein of unknown function (DUF962)
			Psat5g201160	Unknown gene
			Psat5g201200	Unknown gene
			Psat5g201280	Unknown gene
			Psat5g201320	Unknown gene
			Psat5g201400	Unknown gene
			Psat5g201440	Eukaryotic elongation factor 5A hypusine + DNA-binding OB fold
			Psat5g201480	CLASP N terminal
			Psat5g201520	Unknown gene
			Psat5g201560	Unknown gene
			Psat5g201600	Protein kinase domain
			Psat5g201640	Cytochrome P450
			Psat5g201680	Cytochrome P450 + E-class + group I
			Psat5g201720	GAG-pre-integrase domain
			Psat5g201760	Glycosyl hydrolase family 47
			Psat5g201840	Pentatricopeptide repeat
			Psat5g201960	Unknown gene
			Psat5g202000	Unknown gene
			Psat5g202040	Cellular nucleobase + nucleoside + nucleotide and nucleic acid metabolic process
			Psat5g202080	Unknown gene
			Psat5g202120	TCP-1/cpn60 chaperonin family
			Psat5g202200	Protein kinase domain
			Psat5g202280	NB-ARC domain
			Psat5g202320	NB-ARC domain
			Psat5g202360	Purine ribonucleotide binding
			Psat5g202400	Unknown gene
			Psat5g202440	Purine ribonucleotide binding
			Psat5g202480	Purine ribonucleotide binding
			Psat5g202520	Domain of unknown function (DUF4378)
			Psat5g202560	C2H2-type zinc finger
			Psat5g202600	Unknown gene
			Psat5g202640	Unknown gene
			Psat5g202800	Unknown gene
			Psat5g202840	Unknown gene
			Psat5g202920	Unknown gene
			Psat5g202960	IQ calmodulin-binding region
			Psat5g203000	Carbohydrate-binding protein of the ER
			Psat5g203040	Unknown gene
			Psat5g203080	Uncharacterised protein family (UPF0139)
			Psat5g203120	Unknown gene
			Psat5g203160	Unknown gene
			Psat5g203200	Unknown gene
			Psat5g203280	UDP-glucoronosyl and UDP-glucosyl transferase
			Psat5g203320	Unknown gene
			Psat5g203360	Unknown gene
			Psat5g203400	Ubiquitin-conjugating enzyme
			Psat5g203440	Exostosin family
			Psat5g203480	Protein of unknown function (DUF677)
			Psat5g203520	TPL-binding domain in jasmonate signalling
			Psat5g203560	Unknown gene
			Psat5g203600	Unknown gene
			Psat5g203760	Unknown gene
			Psat5g203800	Hydrolase activity + acting on acid anhydrides + in phosphorus-containing anhydrides
			Psat5g203840	Prokaryotic membrane lipoprotein lipid attachment site profile.
			Psat5g203880	Unknown gene
			Psat5g203920	Unknown gene
			Psat5g203960	Unknown gene
			Psat5g204000	Unknown gene
			Psat5g204040	Mitochondrial carrier protein signature
			Psat5g204080	Pyruvate carboxyltransferase
			Psat5g204120	Cellular nucleobase + nucleoside + nucleotide and nucleic acid metabolic process
			Psat5g204160	Transferase family
			Psat5g204200	Zinc-finger containing family
			Psat5g204240	Zinc finger + C3HC4 type (RING finger)
			Psat5g204280	Unknown gene
			Psat5g204320	PsbP
			Psat5g204360	RNA recognition motif. (a.k.a. RRM + RBD + or RNP domain)
			Psat5g204400	Unknown gene
			Psat5g204440	Protein of unknown function DUF221
			Psat5g204480	Inorganic H+ pyrophosphatase
			Psat5g204520	Unknown gene
			Psat5g204560	Inorganic H+ pyrophosphatase
			Psat5g204600	AN1-like Zinc finger
			Psat5g204640	DYW family of nucleic acid deaminases
			Psat5g204680	Retrotransposon gag protein
			Psat5g204720	TIR domain
			Psat5g204760	Unknown gene
			Psat5g204800	Leucine rich repeat N-terminal domain
			Psat5g204840	Signal peptidase subunit
			Psat5g204880	Unknown gene
			Psat5g204920	SpoU rRNA Methylase family
			Psat5g205000	Unknown gene
			Psat5g205040	Unknown gene
			Psat5g205080	TCP family transcription factor
			Psat5g205120	Unknown gene
			Psat5g205160	BED zinc finger
			Psat5g205200	Unknown gene
			Psat5g205240	Unknown gene
			Psat5g205280	Unknown gene
			Psat5g205320	Glycosyl hydrolase family 3 C-terminal domain
			Psat5g205360	Unknown gene
			Psat5g205400	Unknown gene
			Psat5g205440	HIRAN domain
			Psat5g205480	Probable lipid transfer
			Psat5g205520	Unknown gene
			Psat5g205560	Unknown gene
			Psat5g205600	Proline rich extensin signature
			Psat5g205640	Unknown gene
			Psat5g205680	Unknown gene
			Psat5g205720	Unknown gene
			Psat5g205760	Unknown gene
			Psat5g205800	Unknown gene
			Psat5g205840	Unknown gene
			Psat5g205880	Unknown gene
			Psat5g205960	Unknown gene
			Psat5g206000	Unknown gene
			Psat5g206040	Unknown gene
			Psat5g206080	Unknown gene
			Psat5g206120	Unknown gene
			Psat5g206160	Unknown gene
			Psat5g206200	Hydrolase activity + hydrolyzing O-glycosyl compounds
			Psat5g206240	Unknown gene
			Psat5g206280	Unknown gene
			Psat5g206320	Cyclin-like F-box
			Psat5g206360	Cyclin-like F-box
			Psat5g206400	Regulation of cellular nucleobase + nucleoside + nucleotide and nucleic acid metabolic process
			Psat5g206440	Glycosyl hydrolase family 1
			Psat5g206480	Hydrolase activity + hydrolyzing O-glycosyl compounds
			Psat5g206520	Ribosomal protein S11
			Psat5g206560	Cytochrome b(C-terminal)/b6/petD
			Psat5g206600	RNA polymerase Rpb3/RpoA insert domain
			Psat5g206640	2OG-Fe(II) oxygenase superfamily
			Psat5g206680	Unknown gene
			Psat5g206720	Protein kinase domain
			Psat5g206760	Proline rich extensin signature
			Psat5g206800	2OG-Fe(II) oxygenase superfamily
			Psat5g206840	Unknown gene
			Psat5g206880	Unknown gene
			Psat5g206920	Unknown gene
			Psat5g206960	Transcription factor jumonji/aspartyl beta-hydroxylase
			Psat5g207000	Eukaryotic protein of unknown function (DUF953)
			Psat5g207040	Unknown gene
			Psat5g207080	Protein of unknown function (DUF1118)
			Psat5g207160	Clustered mitochondria
			Psat5g207200	Regulation of cellular nucleobase + nucleoside + nucleotide and nucleic acid metabolic process;Helix-loop-helix DNA-binding domain
			Psat5g207280	Tetrapyrrole (Corrin/Porphyrin) Methylases
			Psat5g207320	GDP-fucose protein O-fucosyltransferase
			Psat5g207360	Protein of unknown function DUF803
			Psat5g207400	ATP synthase delta (OSCP) subunit
			Psat5g207440	Myb-like DNA-binding domain
			Psat5g207480	Unknown gene
			Psat5g207520	60kDa chaperonin signature
			Psat5g207560	MatE
			Psat5g207600	Transferase activity + transferring phosphorus-containing groups
			Psat5g207640	PHD-like zinc-binding domain
			Psat5g207680	Unknown gene
			Psat5g207720	Ankyrin repeats (3 copies)
			Psat5g207760	RNA recognition motif. (a.k.a. RRM + RBD + or RNP domain)
			Psat5g207800	Unknown gene
			Psat5g207840	Poly (ADP-ribose) glycohydrolase (PARG)
			Psat5g207880	Ribosomal protein L14p/L23e
			Psat5g207920	F-box associated interaction domain
			Psat5g207960	Regulation of cellular nucleobase + nucleoside + nucleotide and nucleic acid metabolic process
			Psat5g208000	Unknown gene
			Psat5g208040	Unknown gene
			Psat5g208120	Mitochondrial carrier protein
			Psat5g208160	Unknown gene
			Psat5g208200	Haloacid dehalogenase-like hydrolase
			Psat5g208240	Mitochondrial carrier protein signature
			Psat5g208280	Mitochondrial carrier protein signature
			Psat5g208320	Cytochrome C1 family
			Psat5g208360	Protein of unknown function (DUF1092)
			Psat5g208400	Ring finger domain
			Psat5g208440	Ring finger domain
			Psat5g208480	Ring finger domain
			Psat5g208520	WD domain + G-beta repeat
			Psat5g208560	Zinc finger + C3HC4 RING-type
			Psat5g208600	Zinc finger + C3HC4 RING-type
			Psat5g208640	Myb-like DNA-binding domain
			Psat5g208680	Unknown gene
			Psat5g208720	Dihydrouridine synthase (Dus)
			Psat5g208760	Cellular macromolecule metabolic process
			Psat5g208800	Unknown gene
			Psat5g208880	Ribonuclease T2 family
			Psat5g208920	Actin
			Psat5g208960	Glycosyl hydrolases family 28
			Psat5g209120	Unknown gene
			Psat5g209160	Protein of unknown function (DUF295)
			Psat5g209200	Unknown gene
			Psat5g209240	Cellulose synthase
			Psat5g209280	Protein of unknown function (DUF295)
			Psat5g209320	Transferase family
			Psat5g209360	Unknown gene
			Psat5g209400	Protein of unknown function (DUF295)
			Psat5g209440	Unknown gene
			Psat5g209480	Leucine-rich repeat profile.
			Psat5g209520	NB-ARC domain
			Psat5g209560	NB-ARC domain
			Psat5g209600	Glycosyl hydrolases family 35
			Psat5g209640	Quinolinate synthetase A protein
			Psat5g209680	Snare region anchored in the vesicle membrane C-terminus
			Psat5g209720	Unknown gene
			Psat5g209760	Unknown gene
			Psat5g209800	Unknown gene
			Psat5g209840	PPR repeat family
			Psat5g209880	Cytochrome P450
			Psat5g209920	Cytochrome P450
			Psat5g209960	Cytochrome P450
			Psat5g210000	Protein of unknown function (DUF642)
			Psat5g210040	Unknown gene
			Psat5g210080	Myb-like DNA-binding domain
			Psat5g210120	Myb-type HTH DNA-binding domain profile.
			Psat5g210160	Unknown gene
			Psat5g210200	Sterol methyltransferase C-terminal
			Psat5g210280	UDP-glucose:glycoprotein glucosyltransferase activity
			Psat5g210320	UDP-glucose:glycoprotein glucosyltransferase activity
			Psat5g210360	Unknown gene
			Psat5g210400	Protein of unknown function DUF6 + transmembrane
			Psat5g210480	Unknown gene
			Psat5g210520	Unknown gene
			Psat5g210600	Auxin response factor
			Psat5g210640	Regulation of cellular nucleobase + nucleoside + nucleotide and nucleic acid metabolic process
			Psat5g210680	Auxin response factor
			Psat5g210720	Flavin containing amine oxidoreductase
			Psat5g210760	Galactose oxidase/kelch + beta-propeller
			Psat5g210800	NB-ARC domain
			Psat5g210840	Biogenesis of lysosome-related organelles complex-1 subunit 2
			Psat5g210880	Leucine-rich repeat profile.
			Psat5g210920	Biogenesis of lysosome-related organelles complex-1 subunit 2
			Psat5g210960	Unknown gene
			Psat5g211000	Unknown gene
			Psat5g211040	Cytochrome C1 family
			Psat5g211080	Unknown gene
			Psat5g211120	Myb-like DNA-binding domain
			Psat5g211160	Regulation of cellular nucleobase + nucleoside + nucleotide and nucleic acid metabolic process
			Psat5g211200	Transcription factor jumonji/aspartyl beta-hydroxylase
			Psat5g211240	Protein of unknown function DUF1296
			Psat5g211280	Sigma-70 region 2
			Psat5g211320	Unknown gene
			Psat5g211360	Alpha-N-acetylglucosaminidase (NAGLU) tim-barrel domain
			Psat5g211400	Uncharacterized protein family + UPF0114
			Psat5g211440	NB-ARC domain
			Psat5g211480	Unknown gene
			Psat5g211520	Unknown gene
			Psat5g211560	Unknown gene
			Psat5g211600	Alpha/beta hydrolase family
			Psat5g211640	Unknown gene
			Psat5g211720	Unknown gene
			Psat5g211760	C2H2-type zinc finger
			Psat5g211800	Peptidase activity + acting on L-amino acid peptides
			Psat5g211840	Unknown gene
			Psat5g211880	Unknown gene
			Psat5g211920	Nucleic acid binding
			Psat5g211960	Leucine rich repeat
			Psat5g212000	Unknown gene
			Psat5g212040	Plasma-membrane choline transporter
			Psat5g212080	Unknown gene
			Psat5g212120	Unknown gene
			Psat5g212160	Unknown gene
			Psat5g212200	Unknown gene
			Psat5g212240	Unknown gene
			Psat5g212280	Unknown gene
			Psat5g212320	Unknown gene
			Psat5g212360	Unknown gene
			Psat5g212400	Biogenesis of lysosome-related organelles complex-1 subunit 2
			Psat5g212440	F-box domain
			Psat5g212480	Unknown gene
			Psat5g212520	Acetyltransferase (GNAT) family
			Psat5g212560	Glycosyl hydrolase family 1
			Psat5g212600	Unknown gene
			Psat5g212640	Hydrolase activity + acting on acid anhydrides + catalyzing transmembrane movement of substances
			Psat5g212680	Unknown gene
			Psat5g212720	Unknown gene
			Psat5g212760	NB-ARC domain
			Psat5g212800	Purine ribonucleotide binding
			Psat5g212840	Purine ribonucleotide binding
			Psat5g212880	Purine ribonucleotide binding
			Psat5g212920	Protein of unknown function DUF179
			Psat5g212960	Unknown gene
			Psat5g213000	Unknown gene
			Psat5g213040	RNA recognition motif. (a.k.a. RRM + RBD + or RNP domain)
			Psat5g213080	Ras family
			Psat5g213120	Basic region leucine zipper
			Psat5g213160	Glycosyl hydrolases family 35
			Psat5g213200	F-box domain
			Psat5g213240	Proteolysis involved in cellular protein catabolic process
			Psat5g213280	Retrotransposon gag protein
			Psat5g213320	Cellular macromolecular complex subunit organization
			Psat5g213360	Glycosyltransferase family 92
			Psat5g213400	DAD family
			Psat5g213440	Unknown gene
			Psat5g213480	Probable lipid transfer
			Psat5g213520	NB-ARC domain
			Psat5g213560	Unknown gene
			Psat5g213600	Cellular nucleobase + nucleoside + nucleotide and nucleic acid metabolic process
			Psat5g213640	NB-ARC domain
			Psat5g213680	ERCC4 domain;Cellular nucleobase + nucleoside + nucleotide and nucleic acid metabolic process
			Psat5g213720	GRAS domain family
			Psat5g213760	FBD
			Psat5g213800	Unknown gene
			Psat5g213840	Unknown gene
			Psat5g213880	Retroviral aspartyl protease
			Psat5g213920	FBD
			Psat5g213960	F-box domain
			Psat5g214040	Unknown gene
			Psat5g214120	Unknown gene
			Psat5g214160	3-beta hydroxysteroid dehydrogenase/isomerase family
			Psat5g214200	Unknown gene
			Psat5g214240	Galactose binding lectin domain
			Psat5g214280	Unknown gene
			Psat5g214360	Zinc finger C2H2 type domain profile.
			Psat5g214400	Zinc finger C2H2 type domain profile.
			Psat5g214440	Unknown gene
			Psat5g214480	Hydrolase activity + acting on acid anhydrides + catalyzing transmembrane movement of substances
			Psat5g214520	Cytokinin dehydrogenase 1 + FAD and cytokinin binding
			Psat5g214560	Unknown gene
			Psat5g214600	SRF-type transcription factor (DNA-binding and dimerisation domain)
			Psat5g214640	F-box domain
			Psat5g214680	Integral membrane protein DUF92
			Psat5g214720	Unknown gene
			Psat5g214760	Dirigent-like protein
			Psat5g214800	Plant disease resistance response protein
			Psat5g214840	Hydrolase activity + acting on ester bonds
			Psat5g214880	Unknown gene
			Psat5g214920	Unknown gene
			Psat5g214960	AAA domain
			Psat5g215000	Intracellular membrane-bounded organelle
			Psat5g215120	Glycosyl hydrolase family 35 signature
			Psat5g215160	Hydrolase activity + hydrolyzing O-glycosyl compounds
			Psat5g215200	Galactose binding lectin domain
			Psat5g215240	Ribosomal protein L27 signature
			Psat5g215280	Enoyl-(Acyl carrier protein) reductase
			Psat5g215320	Unknown gene
			Psat5g215360	BRCT domain + a BRCA1 C-terminus domain
			Psat5g215400	Unknown gene
			Psat5g215440	Unknown gene
			Psat5g215480	Unknown gene
			Psat5g215520	FBD
			Psat5g215560	Leucine Rich Repeat
			Psat5g215600	Unknown gene
			Psat5g215640	Unknown gene
			Psat5g215680	Leucine Rich Repeat
			Psat5g215720	Leucine Rich Repeat
			Psat5g215760	Unknown gene
			Psat5g215800	FBD
			Psat5g215840	Xylanase inhibitor N-terminal
			Psat5g215880	Unknown gene
			Psat5g215920	GDSL/SGNH-like Acyl-Esterase family found in Pmr5 and Cas1p
			Psat5g215960	GDSL/SGNH-like Acyl-Esterase family found in Pmr5 and Cas1p
			Psat5g216000	Nutrient reservoir activity
			Psat5g216040	GDSL/SGNH-like Acyl-Esterase family found in Pmr5 and Cas1p
			Psat5g216120	RNA recognition motif. (a.k.a. RRM + RBD + or RNP domain)
			Psat5g216160	Unknown gene
			Psat5g216200	Major facilitator superfamily + general substrate transporter
			Psat5g216240	O-methyltransferase
			Psat5g216280	GDSL-like Lipase/Acylhydrolase
			Psat5g216320	Ras family
			Psat5g216360	Ras family
			Psat5g216400	GDSL-like Lipase/Acylhydrolase
			Psat5g216440	Intracellular membrane-bounded organelle
			Psat5g216480	Unknown gene
			Psat5g216520	GDSL-like Lipase/Acylhydrolase
			Psat5g216560	GDSL-like Lipase/Acylhydrolase
			Psat5g216600	Armadillo-like helical
			Psat5g216640	Protein phosphatase 2A regulatory B subunit (B56 family)
			Psat5g216680	Dirigent-like protein
			Psat5g216760	Dirigent-like protein
			Psat5g216800	Rrp15p
			Psat5g216840	Ankyrin repeat region circular profile.
			Psat5g216880	Domain of unknown function (DUF4477)
			Psat5g216920	Unknown gene
			Psat5g216960	Plant calmodulin-binding domain
			Psat5g217000	DEAD/DEAH box helicase
			Psat5g217040	Unknown gene
			Psat5g217080	NB-ARC domain
			Psat5g217120	Unknown gene
			Psat5g217200	Purine ribonucleotide binding
			Psat5g217240	GDSL/SGNH-like Acyl-Esterase family found in Pmr5 and Cas1p
			Psat5g217320	Protein tyrosine kinase
			Psat5g217360	Protein modification by small protein conjugation or removal
			Psat5g217400	Brix domain
			Psat5g217440	Annexin family signature
			Psat5g217480	Beta-Casp domain
			Psat5g217520	Autophagy protein Apg6
			Psat5g217560	Unknown gene
			Psat5g217600	RNA polymerase Rpb5 + C-terminal domain
			Psat5g217640	Ras family;GTP-binding nuclear protein Ran/Tc4 family signature
			Psat5g217680	GTP-binding nuclear protein Ran/Tc4 family signature
			Psat5g217720	SNF2 family N-terminal domain
			Psat5g217760	Reactive mitochondrial oxygen species modulator 1
			Psat5g217800	SRR1
			Psat5g217840	Intracellular organelle
			Psat5g217880	Metallo-beta-lactamase superfamily domain
			Psat5g217920	Annexin family signature
			Psat5g217960	Hydrolase activity + acting on acid anhydrides + in phosphorus-containing anhydrides
			Psat5g218000	Cell part
			Psat5g218040	Unknown gene
			Psat5g218080	Regulation of cellular nucleobase + nucleoside + nucleotide and nucleic acid metabolic process
			Psat5g218120	Unknown gene
			Psat5g218160	Unknown gene
			Psat5g218200	Unknown gene
			Psat5g218280	Sulfotransferase domain
			Psat5g218320	Protein of unknown function DUF248 + methyltransferase putative
			Psat5g218400	Sulfotransferase domain
			Psat5g218440	Unknown gene
			Psat5g218480	Unknown gene
			Psat5g218520	Unknown gene
			Psat5g218560	Unknown gene
			Psat5g218600	Unknown gene
			Psat5g218640	Unknown gene
			Psat5g218680	Unknown gene
			Psat5g218720	Unknown gene
			Psat5g218760	Unknown gene
			Psat5g218800	IBB domain profile.
			Psat5g218840	Unknown gene
			Psat5g218880	Unknown gene
			Psat5g218920	Unknown gene
			Psat5g218960	Protein tyrosine kinase
			Psat5g219000	Protein tyrosine kinase
			Psat5g219040	Cellular nucleobase + nucleoside + nucleotide and nucleic acid metabolic process
			Psat5g219080	NB-ARC domain
			Psat5g219120	Unknown gene
			Psat5g219160	Purine ribonucleotide binding
			Psat5g219200	Unknown gene
			Psat5g219240	NB-ARC domain
			Psat5g219280	F-box-like
			Psat5g219320	Domain of unknown function (DUF3475)
			Psat5g219360	Seven in absentia protein family
			Psat5g219400	Plant organelle RNA recognition domain
			Psat5g219440	Orotidine 5'-phosphate decarboxylase / HUMPS family
			Psat5g219480	Unknown gene
			Psat5g219560	Putative GTPase activating protein for Arf
			Psat5g219600	Glutaredoxin
			Psat5g219640	Intracellular membrane-bounded organelle
			Psat5g219680	C-terminus of histone H2A
			Psat5g219720	Histone H2A signature
			Psat5g219760	Regulation of cellular nucleobase + nucleoside + nucleotide and nucleic acid metabolic process
			Psat5g219800	Cellular amino acid and derivative metabolic process
			Psat5g219840	Unknown gene
			Psat5g219880	Unknown gene
			Psat5g219920	LEM3 (ligand-effect modulator 3) family / CDC50 family
			Psat5g219960	Exostosin family
			Psat5g220000	Unknown gene
			Psat5g220040	Microtubule associated protein (MAP65/ASE1 family)
			Psat5g220080	Unknown gene
			Psat5g220120	Microtubule associated protein (MAP65/ASE1 family)
			Psat5g220160	Unknown gene
			Psat5g220200	Unknown gene
			Psat5g220240	Major Facilitator Superfamily
			Psat5g220280	Unknown gene
			Psat5g220320	Phospholipid-translocating ATPase N-terminal
			Psat5g220360	VQ motif
			Psat5g220440	Purine ribonucleotide binding
			Psat5g220480	Hydrolase activity + acting on ester bonds
			Psat5g220520	Unknown gene
			Psat5g220560	Prokaryotic membrane lipoprotein lipid attachment site profile.
			Psat5g220640	Pyridine nucleotide-disulphide oxidoreductase
			Psat5g220680	Pyridine nucleotide-disulphide oxidoreductase
			Psat5g220720	Pyridine nucleotide-disulphide oxidoreductase
			Psat5g220760	Unknown gene
			Psat5g220800	Unknown gene
			Psat5g220840	Unknown gene
			Psat5g220880	Unknown gene
			Psat5g220920	Response regulator receiver domain
			Psat5g220960	NB-ARC domain
			Psat5g221000	Unknown gene
			Psat5g221040	Hydrolase activity + hydrolyzing O-glycosyl compounds
			Psat5g221080	Gag-polypeptide of LTR copia-type
			Psat5g221120	Unknown gene
			Psat5g221160	Unknown gene
			Psat5g221200	Transferase activity + transferring phosphorus-containing groups
			Psat5g221240	Adenosylmethionine decarboxylase
			Psat5g221280	Unknown gene
			Psat5g221320	POT family
			Psat5g221360	POT family
			Psat5g221400	Unknown gene
			Psat5g221440	Amidohydrolase family
			Psat5g221480	NADPH-dependent FMN reductase
			Psat5g221520	Unknown gene
			Psat5g221560	Ribosomal L27 protein
			Psat5g221600	FAR1 DNA-binding domain
			Psat5g221640	Protein kinase domain
			Psat5g221680	Zinc finger C2H2 type domain profile.
			Psat5g221760	Thioredoxin
			Psat5g221800	Protein kinase domain
			Psat5g221840	Permease MlaE
			Psat5g221880	NB-ARC domain
			Psat5g221920	NB-ARC domain
			Psat5g221960	THO complex subunit 1 transcription elongation factor
			Psat5g222000	Unknown gene
			Psat5g222040	Methyltransferase domain
			Psat5g222120	Unknown gene
			Psat5g222160	Unknown gene
			Psat5g222200	Unknown gene
			Psat5g222240	Transglutaminase-like superfamily
			Psat5g222280	Unknown gene
			Psat5g222320	Unknown gene
			Psat5g222360	Glycosyl hydrolases family 35
			Psat5g222400	Domain of unknown function (DUF702)
			Psat5g222440	Phosphatidylinositol-4-phosphate 5-Kinase
			Psat5g222480	Purine ribonucleotide binding
			Psat5g222520	Unknown gene
			Psat5g222560	Myb/SANT-like DNA-binding domain
			Psat5g222640	Unknown gene
			Psat5g222680	Unknown gene
			Psat5g222720	Unknown gene
			Psat5g222760	GINS complex protein
			Psat5g222800	Transcriptional repressor + ovate
			Psat5g222840	SCAMP family
			Psat5g222880	Unknown gene
			Psat5g222920	AICARFT/IMPCHase bienzyme
			Psat5g222960	Ribosomal protein S19e
			Psat5g223040	Unknown gene
			Psat5g223080	Sulfotransferase domain
			Psat5g223120	Intracellular membrane-bounded organelle
			Psat5g223160	Type II intron maturase
			Psat5g223200	Prokaryotic membrane lipoprotein lipid attachment site profile.
			Psat5g223240	Myb-like DNA-binding domain
			Psat5g223280	Myb-like DNA-binding domain
			Psat5g223320	Choline/ethanolamine kinase
			Psat5g223360	Ring finger domain
			Psat5g223400	Unknown gene
			Psat5g223440	Ribosomal L18 of archaea + bacteria + mitoch. and chloroplast
			Psat5g223480	Development and cell death domain
			Psat5g223520	Development and cell death domain
			Psat5g223600	Unknown gene
			Psat5g223640	Unknown gene
			Psat5g223680	Unknown gene
			Psat5g223840	Unknown gene
			Psat5g223920	Alpha/beta hydrolase fold
			Psat5g223960	NB-ARC domain
			Psat5g224000	EamA-like transporter family
			Psat5g224040	Cytochrome P450
			Psat5g224080	NB-ARC domain
			Psat5g224120	NB-ARC domain
			Psat5g224160	Histone-like transcription factor (CBF/NF-Y) and archaeal histone
			Psat5g224200	Zinc finger C2H2 type domain profile.
			Psat5g224240	Oxidoreductase activity + acting on the aldehyde or oxo group of donors + NAD or NADP as acceptor
			Psat5g224280	DYW family of nucleic acid deaminases
			Psat5g224360	DYW family of nucleic acid deaminases
			Psat5g224400	Protein tyrosine kinase
			Psat5g224440	Protein tyrosine kinase
			Psat5g224480	PPR repeat family
			Psat5g224520	Protein of unknown function (DUF1645)
			Psat5g224560	F-box domain
			Psat5g224600	Protein tyrosine kinase
			Psat5g224640	Unknown gene
			Psat5g224680	Unknown gene
			Psat5g224720	SH2 domain
			Psat5g224760	ABC transporter transmembrane region
			Psat5g224800	Intrinsic to membrane
			Psat5g224840	Unknown gene
			Psat5g224880	Intracellular membrane-bounded organelle
			Psat5g224920	Unknown gene
			Psat5g225000	Unknown gene
			Psat5g225080	Zinc finger RING-type profile.
			Psat5g225120	Regulation of cellular nucleobase + nucleoside + nucleotide and nucleic acid metabolic process
			Psat5g225160	Cyclin-like F-box
			Psat5g225200	Unknown gene
			Psat5g225240	Unknown gene
			Psat5g225280	F-box domain
			Psat5g225320	F-box domain
			Psat5g225360	Myb-like DNA-binding domain
			Psat5g225400	Protein tyrosine kinase
			Psat5g225440	Unknown gene
			Psat5g225480	Unknown gene
			Psat5g225520	FAR1 DNA-binding domain
			Psat5g225560	Unknown gene
			Psat5g225600	PPR repeat
			Psat5g225640	Unknown gene
			Psat5g225680	BZIP transcription factor
			Psat5g225720	F-box domain
			Psat5g225760	Unknown gene
			Psat5g225800	F-box domain
			Psat5g225840	Major Facilitator Superfamily
			Psat5g225880	Major facilitator superfamily + general substrate transporter
			Psat5g225920	Major Facilitator Superfamily
			Psat5g225960	Unknown gene
			Psat5g226000	Unknown gene
			Psat5g226040	Gag-polypeptide of LTR copia-type
			Psat5g226160	Pyridine nucleotide-disulphide oxidoreductase
			Psat5g226200	Unknown gene
			Psat5g226240	Staphylococcal nuclease homologue
